# Supplementary material for: Decoding Alzheimer's Disease With Depression: Molecular Insights and Therapeutic Target
Source: J Cell Mol Med. 2025 Mar 12;29(5):e70454. doi: 10.1111/jcmm.70454 (PMC11903198; doi:10.1111/jcmm.70454)
Supplement: Supplementary file 2 — Data S2. [file JCMM-29-e70454-s002.xlsx]

## Sheet: Table S1.
Table S1. Details of GWASs analyzed in the present MR analyses
Dataset	Phenotype	ncase	ncontrol	Sample size	Year	Population	Number of SNPs	Type
ieu-b-5067	Alzheimer's disease	954	487331	488285	2022	European	12321875	Exposure
ebi-a-GCST90013878	Depression	NA	NA	407746	2021	European	11039205	Outcomes
ebi-a-GCST90038650	Depression	27568	457030	484598	2021	European	9587836	Outcomes

## Sheet: Table S2.
Table S2. The gene set for labeling 28 immune cell types
Metagene	Cell type
ADAM28	Activated B cell
CD180	Activated B cell
CD79B	Activated B cell
BLK	Activated B cell
CD19	Activated B cell
MS4A1	Activated B cell
TNFRSF17	Activated B cell
IGHM	Activated B cell
GNG7	Activated B cell
MICAL3	Activated B cell
SPIB	Activated B cell
HLA-DOB	Activated B cell
IGKC	Activated B cell
PNOC	Activated B cell
FCRL2	Activated B cell
BACH2	Activated B cell
CR2	Activated B cell
TCL1A	Activated B cell
AKNA	Activated B cell
ARHGAP25	Activated B cell
CCL21	Activated B cell
CD27	Activated B cell
CD38	Activated B cell
CLEC17A	Activated B cell
CLEC9A	Activated B cell
CLECL1	Activated B cell
AIM2	Activated CD4 T cell
BIRC3	Activated CD4 T cell
BRIP1	Activated CD4 T cell
CCL20	Activated CD4 T cell
CCL4	Activated CD4 T cell
CCL5	Activated CD4 T cell
CCNB1	Activated CD4 T cell
CCR7	Activated CD4 T cell
DUSP2	Activated CD4 T cell
ESCO2	Activated CD4 T cell
ETS1	Activated CD4 T cell
EXO1	Activated CD4 T cell
EXOC6	Activated CD4 T cell
IARS	Activated CD4 T cell
ITK	Activated CD4 T cell
KIF11	Activated CD4 T cell
KNTC1	Activated CD4 T cell
NUF2	Activated CD4 T cell
PRC1	Activated CD4 T cell
PSAT1	Activated CD4 T cell
RGS1	Activated CD4 T cell
RTKN2	Activated CD4 T cell
SAMSN1	Activated CD4 T cell
SELL	Activated CD4 T cell
TRAT1	Activated CD4 T cell
ADRM1	Activated CD8 T cell
AHSA1	Activated CD8 T cell
C1GALT1C1	Activated CD8 T cell
CCT6B	Activated CD8 T cell
CD37	Activated CD8 T cell
CD3D	Activated CD8 T cell
CD3E	Activated CD8 T cell
CD3G	Activated CD8 T cell
CD69	Activated CD8 T cell
CD8A	Activated CD8 T cell
CETN3	Activated CD8 T cell
CSE1L	Activated CD8 T cell
GEMIN6	Activated CD8 T cell
GNLY	Activated CD8 T cell
GPT2	Activated CD8 T cell
GZMA	Activated CD8 T cell
GZMH	Activated CD8 T cell
GZMK	Activated CD8 T cell
IL2RB	Activated CD8 T cell
LCK	Activated CD8 T cell
MPZL1	Activated CD8 T cell
NKG7	Activated CD8 T cell
PIK3IP1	Activated CD8 T cell
PTRH2	Activated CD8 T cell
TIMM13	Activated CD8 T cell
ZAP70	Activated CD8 T cell
ABHD3	Central memory CD4 T cell
AHNAK	Central memory CD4 T cell
ANXA2P2	Central memory CD4 T cell
AQP3	Central memory CD4 T cell
ATHL1	Central memory CD4 T cell
BMI1	Central memory CD4 T cell
BZW2	Central memory CD4 T cell
CD63	Central memory CD4 T cell
COL4A1	Central memory CD4 T cell
CYLD	Central memory CD4 T cell
ELMO2	Central memory CD4 T cell
FYN	Central memory CD4 T cell
GLIPR1	Central memory CD4 T cell
GSS	Central memory CD4 T cell
IFITM2	Central memory CD4 T cell
ITGB1	Central memory CD4 T cell
ITGB2	Central memory CD4 T cell
KLF5	Central memory CD4 T cell
LSP1	Central memory CD4 T cell
NDUFB9	Central memory CD4 T cell
PKM2	Central memory CD4 T cell
SFXN3	Central memory CD4 T cell
SIRPG	Central memory CD4 T cell
SMAD4	Central memory CD4 T cell
STX4	Central memory CD4 T cell
TRADD	Central memory CD4 T cell
VIM	Central memory CD4 T cell
XRCC6	Central memory CD4 T cell
ACTN4	Central memory CD8 T cell
ADAM12	Central memory CD8 T cell
ADCY9	Central memory CD8 T cell
F13A1	Central memory CD8 T cell
FCER1G	Central memory CD8 T cell
FCGR3B	Central memory CD8 T cell
FGF7	Central memory CD8 T cell
FKBP4	Central memory CD8 T cell
GLUD1	Central memory CD8 T cell
GM2A	Central memory CD8 T cell
GUSB	Central memory CD8 T cell
IL1RN	Central memory CD8 T cell
NOL11	Central memory CD8 T cell
NTRK1	Central memory CD8 T cell
RARA	Central memory CD8 T cell
RNF128	Central memory CD8 T cell
SIGLEC1	Central memory CD8 T cell
TNFRSF11A	Central memory CD8 T cell
TOX4	Central memory CD8 T cell
UBA52	Central memory CD8 T cell
ULBP1	Central memory CD8 T cell
ATM	Effector memeory CD4 T cell
CASP3	Effector memeory CD4 T cell
CASQ1	Effector memeory CD4 T cell
CD300E	Effector memeory CD4 T cell
DARS	Effector memeory CD4 T cell
DOCK9	Effector memeory CD4 T cell
EXOSC9	Effector memeory CD4 T cell
EZH2	Effector memeory CD4 T cell
GDE1	Effector memeory CD4 T cell
IL34	Effector memeory CD4 T cell
NCOA4	Effector memeory CD4 T cell
NEFL	Effector memeory CD4 T cell
PDGFRL	Effector memeory CD4 T cell
PTGS1	Effector memeory CD4 T cell
REPS1	Effector memeory CD4 T cell
SCG2	Effector memeory CD4 T cell
SDPR	Effector memeory CD4 T cell
SIGLEC14	Effector memeory CD4 T cell
SIGLEC6	Effector memeory CD4 T cell
TAL1	Effector memeory CD4 T cell
TFEC	Effector memeory CD4 T cell
TIPIN	Effector memeory CD4 T cell
TPK1	Effector memeory CD4 T cell
UQCRB	Effector memeory CD4 T cell
USP9Y	Effector memeory CD4 T cell
WIPF1	Effector memeory CD4 T cell
ZCRB1	Effector memeory CD4 T cell
ACAP1	Effector memeory CD8 T cell
APOL3	Effector memeory CD8 T cell
ARHGAP10	Effector memeory CD8 T cell
ATP10D	Effector memeory CD8 T cell
C3AR1	Effector memeory CD8 T cell
CCR5	Effector memeory CD8 T cell
CD160	Effector memeory CD8 T cell
CD55	Effector memeory CD8 T cell
CFLAR	Effector memeory CD8 T cell
CMKLR1	Effector memeory CD8 T cell
DAPP1	Effector memeory CD8 T cell
FCRL6	Effector memeory CD8 T cell
FLT3LG	Effector memeory CD8 T cell
GZMM	Effector memeory CD8 T cell
HAPLN3	Effector memeory CD8 T cell
HLA-DMB	Effector memeory CD8 T cell
HLA-DPA1	Effector memeory CD8 T cell
HLA-DPB1	Effector memeory CD8 T cell
IFI16	Effector memeory CD8 T cell
LIME1	Effector memeory CD8 T cell
LTK	Effector memeory CD8 T cell
NFKBIA	Effector memeory CD8 T cell
SETD7	Effector memeory CD8 T cell
SIK1	Effector memeory CD8 T cell
TRIB2	Effector memeory CD8 T cell
ACP5	Gamma delta T cell
AQP9	Gamma delta T cell
BTN3A2	Gamma delta T cell
C1orf54	Gamma delta T cell
CARD8	Gamma delta T cell
CCL18	Gamma delta T cell
CD209	Gamma delta T cell
CD33	Gamma delta T cell
CD36	Gamma delta T cell
CDK5	Gamma delta T cell
IL10RB	Gamma delta T cell
KLRF1	Gamma delta T cell
LGALS1	Gamma delta T cell
MAPK7	Gamma delta T cell
KLHL7	Gamma delta T cell
KRT80	Gamma delta T cell
LAMC1	Gamma delta T cell
LCORL	Gamma delta T cell
LMNB1	Gamma delta T cell
MEIS3P1	Gamma delta T cell
MPL	Gamma delta T cell
FABP1	Gamma delta T cell
FABP5	Gamma delta T cell
FADD	Gamma delta T cell
MFAP3L	Gamma delta T cell
MINPP1	Gamma delta T cell
RPS24	Gamma delta T cell
RPS7	Gamma delta T cell
RPS9	Gamma delta T cell
DBNL	Gamma delta T cell
CCL13	Gamma delta T cell
CD22	Immature B cell
CYBB	Immature B cell
FAM129C	Immature B cell
FCRL1	Immature B cell
FCRL3	Immature B cell
FCRL5	Immature B cell
FCRLA	Immature B cell
HDAC9	Immature B cell
HLA-DQA1	Immature B cell
HVCN1	Immature B cell
KIAA0226	Immature B cell
NCF1	Immature B cell
NCF1B	Immature B cell
P2RY10	Immature B cell
SP100	Immature B cell
TXNIP	Immature B cell
STAP1	Immature B cell
TAGAP	Immature B cell
ZCCHC2	Immature B cell
AICDA	Memory B cell
CCNA2	Memory B cell
CDKN3	Memory B cell
CLCN5	Memory B cell
ENPP1	Memory B cell
FCER1A	Memory B cell
FCRL4	Memory B cell
MYC	Memory B cell
RUNX2	Memory B cell
SORL1	Memory B cell
SOX5	Memory B cell
STAT5A	Memory B cell
STAT5B	Memory B cell
TLR9	Memory B cell
CCL3L1	Regulatory T cell
CD72	Regulatory T cell
CLEC5A	Regulatory T cell
FOXP3	Regulatory T cell
ITGA4	Regulatory T cell
L1CAM	Regulatory T cell
LIPA	Regulatory T cell
LRP1	Regulatory T cell
LRRC42	Regulatory T cell
MARCO	Regulatory T cell
MMP12	Regulatory T cell
MNDA	Regulatory T cell
MRC1	Regulatory T cell
MS4A6A	Regulatory T cell
PELO	Regulatory T cell
PLEK	Regulatory T cell
PRSS23	Regulatory T cell
PTGIR	Regulatory T cell
ST8SIA4	Regulatory T cell
STAB1	Regulatory T cell
B3GAT1	T follicular helper cell
CDK5R1	T follicular helper cell
PDCD1	T follicular helper cell
BCL6	T follicular helper cell
CD200	T follicular helper cell
CD83	T follicular helper cell
CD84	T follicular helper cell
FGF2	T follicular helper cell
GPR18	T follicular helper cell
CEBPA	T follicular helper cell
CECR1	T follicular helper cell
CLEC10A	T follicular helper cell
CLEC4A	T follicular helper cell
CSF1R	T follicular helper cell
CTSS	T follicular helper cell
DMN	T follicular helper cell
DPP4	T follicular helper cell
LRRC32	T follicular helper cell
MC5R	T follicular helper cell
MICA	T follicular helper cell
NCAM1	T follicular helper cell
NCR2	T follicular helper cell
NRP1	T follicular helper cell
PDCD1LG2	T follicular helper cell
PDCD6	T follicular helper cell
PRDX1	T follicular helper cell
RAE1	T follicular helper cell
RAET1E	T follicular helper cell
SIGLEC7	T follicular helper cell
SIGLEC9	T follicular helper cell
TYRO3	T follicular helper cell
CHST12	T follicular helper cell
CLIC3	T follicular helper cell
IVNS1ABP	T follicular helper cell
KIR2DL2	T follicular helper cell
LGMN	T follicular helper cell
CD70	Type 1 T helper cell
TBX21	Type 1 T helper cell
ADAM8	Type 1 T helper cell
AHCYL2	Type 1 T helper cell
ALCAM	Type 1 T helper cell
B3GALNT1	Type 1 T helper cell
BBS12	Type 1 T helper cell
BST1	Type 1 T helper cell
CD151	Type 1 T helper cell
CD47	Type 1 T helper cell
CD48	Type 1 T helper cell
CD52	Type 1 T helper cell
CD53	Type 1 T helper cell
CD59	Type 1 T helper cell
CD6	Type 1 T helper cell
CD68	Type 1 T helper cell
CD7	Type 1 T helper cell
CD96	Type 1 T helper cell
CFHR3	Type 1 T helper cell
CHRM3	Type 1 T helper cell
CLEC7A	Type 1 T helper cell
COL23A1	Type 1 T helper cell
COL4A4	Type 1 T helper cell
COL5A3	Type 1 T helper cell
DAB1	Type 1 T helper cell
DLEU7	Type 1 T helper cell
DOC2B	Type 1 T helper cell
EMP1	Type 1 T helper cell
F12	Type 1 T helper cell
FURIN	Type 1 T helper cell
GAB3	Type 1 T helper cell
GATM	Type 1 T helper cell
GFPT2	Type 1 T helper cell
GPR25	Type 1 T helper cell
GREM2	Type 1 T helper cell
HAVCR1	Type 1 T helper cell
HSD11B1	Type 1 T helper cell
HUNK	Type 1 T helper cell
IGF2	Type 1 T helper cell
RCSD1	Type 1 T helper cell
RYR1	Type 1 T helper cell
SAV1	Type 1 T helper cell
SELE	Type 1 T helper cell
SELP	Type 1 T helper cell
SH3KBP1	Type 1 T helper cell
SIT1	Type 1 T helper cell
SLC35B3	Type 1 T helper cell
SIGLEC10	Type 1 T helper cell
SKAP1	Type 1 T helper cell
THUMPD2	Type 1 T helper cell
TIGIT	Type 1 T helper cell
ZEB2	Type 1 T helper cell
ENC1	Type 1 T helper cell
FAM134B	Type 1 T helper cell
FBXO30	Type 1 T helper cell
FCGR2C	Type 1 T helper cell
STAC	Type 1 T helper cell
LTC4S	Type 1 T helper cell
MAN1B1	Type 1 T helper cell
MDH1	Type 1 T helper cell
MMD	Type 1 T helper cell
RGS16	Type 1 T helper cell
IL12A	Type 1 T helper cell
P2RX5	Type 1 T helper cell
CD97	Type 1 T helper cell
ITGB4	Type 1 T helper cell
ICAM3	Type 1 T helper cell
METRNL	Type 1 T helper cell
TNFRSF1A	Type 1 T helper cell
IRF1	Type 1 T helper cell
HTR2B	Type 1 T helper cell
CALD1	Type 1 T helper cell
MOCOS	Type 1 T helper cell
TRAF3IP2	Type 1 T helper cell
TLR8	Type 1 T helper cell
TRAF1	Type 1 T helper cell
DUSP14	Type 1 T helper cell
IL17A	Type 17 T helper cell
IL17RA	Type 17 T helper cell
C2CD4A	Type 17 T helper cell
C2CD4B	Type 17 T helper cell
CA2	Type 17 T helper cell
CCDC65	Type 17 T helper cell
CEACAM3	Type 17 T helper cell
IL17C	Type 17 T helper cell
IL17F	Type 17 T helper cell
IL17RC	Type 17 T helper cell
IL17RE	Type 17 T helper cell
IL23A	Type 17 T helper cell
ILDR1	Type 17 T helper cell
LONRF3	Type 17 T helper cell
SH2D6	Type 17 T helper cell
TNIP2	Type 17 T helper cell
ABCA1	Type 17 T helper cell
ABCB1	Type 17 T helper cell
ADAMTS12	Type 17 T helper cell
ANK1	Type 17 T helper cell
ANKRD22	Type 17 T helper cell
B3GALT2	Type 17 T helper cell
CAMTA1	Type 17 T helper cell
CCR9	Type 17 T helper cell
CD40	Type 17 T helper cell
GPR44	Type 17 T helper cell
IFT80	Type 17 T helper cell
ASB2	Type 2 T helper cell
CSRP2	Type 2 T helper cell
DAPK1	Type 2 T helper cell
DLC1	Type 2 T helper cell
DNAJC12	Type 2 T helper cell
DUSP6	Type 2 T helper cell
GNAI1	Type 2 T helper cell
LAMP3	Type 2 T helper cell
NRP2	Type 2 T helper cell
OSBPL1A	Type 2 T helper cell
PDE4B	Type 2 T helper cell
PHLDA1	Type 2 T helper cell
PLA2G4A	Type 2 T helper cell
RAB27B	Type 2 T helper cell
RBMS3	Type 2 T helper cell
RNF125	Type 2 T helper cell
TMPRSS3	Type 2 T helper cell
GATA3	Type 2 T helper cell
BIRC5	Type 2 T helper cell
CDC25C	Type 2 T helper cell
CDC7	Type 2 T helper cell
CENPF	Type 2 T helper cell
CXCR6	Type 2 T helper cell
DHFR	Type 2 T helper cell
EVI5	Type 2 T helper cell
GSTA4	Type 2 T helper cell
HELLS	Type 2 T helper cell
IL26	Type 2 T helper cell
LAIR2	Type 2 T helper cell
ABCD1	Activated dendritic cell
C1QC	Activated dendritic cell
CAPG	Activated dendritic cell
CCL3L3	Activated dendritic cell
CD207	Activated dendritic cell
CD302	Activated dendritic cell
ATP5B	Activated dendritic cell
ATP5L	Activated dendritic cell
ATP6V1A	Activated dendritic cell
BCL2L1	Activated dendritic cell
C1QB	Activated dendritic cell
SNURF	Activated dendritic cell
SPCS3	Activated dendritic cell
CCNA1	Activated dendritic cell
CEACAM8	Activated dendritic cell
NOS2	Activated dendritic cell
SRA1	Activated dendritic cell
TNFRSF6B	Activated dendritic cell
TREM1	Activated dendritic cell
TREML1	Activated dendritic cell
RHOA	Activated dendritic cell
SLC25A37	Activated dendritic cell
TNFSF14	Activated dendritic cell
TREML4	Activated dendritic cell
VNN2	Activated dendritic cell
XPO6	Activated dendritic cell
CLEC4C	Activated dendritic cell
TNFAIP2	Activated dendritic cell
UBD	Activated dendritic cell
ACTR3	Activated dendritic cell
RAB1A	Activated dendritic cell
SLA	Activated dendritic cell
HLA-DQA2	Activated dendritic cell
SIGLEC5	Activated dendritic cell
SLAMF9	Activated dendritic cell
ABAT	CD56bright natural killer cell
C11orf75	CD56bright natural killer cell
C5orf15	CD56bright natural killer cell
CDHR1	CD56bright natural killer cell
DCAF12	CD56bright natural killer cell
DYNLL1	CD56bright natural killer cell
GPR137B	CD56bright natural killer cell
HCP5	CD56bright natural killer cell
HDGFRP2	CD56bright natural killer cell
KRT86	CD56bright natural killer cell
MLST8	CD56bright natural killer cell
ELMOD3	CD56bright natural killer cell
ENTPD5	CD56bright natural killer cell
FAM119A	CD56bright natural killer cell
FAM179A	CD56bright natural killer cell
CLIC2	CD56bright natural killer cell
COX7A2L	CD56bright natural killer cell
CREB3L4	CD56bright natural killer cell
CSF1	CD56bright natural killer cell
CSNK2A2	CD56bright natural killer cell
CSTA	CD56bright natural killer cell
CSTB	CD56bright natural killer cell
CTPS	CD56bright natural killer cell
CTSD	CD56bright natural killer cell
FST	CD56bright natural killer cell
GATA2	CD56bright natural killer cell
GMPR	CD56bright natural killer cell
HDC	CD56bright natural killer cell
HEY1	CD56bright natural killer cell
HOXA1	CD56bright natural killer cell
HS2ST1	CD56bright natural killer cell
HS3ST1	CD56bright natural killer cell
BCL11B	CD56bright natural killer cell
CDH3	CD56bright natural killer cell
MYL6B	CD56bright natural killer cell
NAA16	CD56bright natural killer cell
ClQA	CD56bright natural killer cell
ClQB	CD56bright natural killer cell
CYP27B1	CD56bright natural killer cell
EIF3M	CD56bright natural killer cell
CYP27A1	CD56dim natural killer cell
DDX55	CD56dim natural killer cell
DYRK2	CD56dim natural killer cell
RPL37A	CD56dim natural killer cell
NOTCH3	CD56dim natural killer cell
AKR7A3	CD56dim natural killer cell
GPRC5C	CD56dim natural killer cell
GRIN1	CD56dim natural killer cell
HLA-E	CD56dim natural killer cell
PORCN	CD56dim natural killer cell
PSMC4	CD56dim natural killer cell
UPP1	CD56dim natural killer cell
IL21R	CD56dim natural killer cell
KIR2DS1	CD56dim natural killer cell
KIR2DS2	CD56dim natural killer cell
KIR2DS5	CD56dim natural killer cell
GIPR	Eosinophil
KRT18P50	Eosinophil
LRMP	Eosinophil
FOSB	Eosinophil
RRP12	Eosinophil
GPR183	Eosinophil
NR4A3	Eosinophil
ST3GAL6	Eosinophil
DEPDC5	Eosinophil
PDE6C	Eosinophil
PKD2L2	Eosinophil
GPR65	Eosinophil
IL5RA	Eosinophil
P2RY14	Eosinophil
DACH1	Eosinophil
DAPK2	Eosinophil
EMR3	Eosinophil
ACADM	Immature dendritic cell
AHCYL1	Immature dendritic cell
ALDH1A2	Immature dendritic cell
ALDH3A2	Immature dendritic cell
ALDH9A1	Immature dendritic cell
ALOX15	Immature dendritic cell
AMT	Immature dendritic cell
ARL1	Immature dendritic cell
ATIC	Immature dendritic cell
ATP5A1	Immature dendritic cell
CAPZA1	Immature dendritic cell
LILRA5	Immature dendritic cell
RDX	Immature dendritic cell
RRAGD	Immature dendritic cell
TACSTD2	Immature dendritic cell
INPP5F	Immature dendritic cell
RAB38	Immature dendritic cell
PLAU	Immature dendritic cell
CSF3R	Immature dendritic cell
SLC18A2	Immature dendritic cell
AMPD2	Immature dendritic cell
CLTB	Immature dendritic cell
C1orf162	Immature dendritic cell
AIF1	Macrophage
CCL1	Macrophage
CCL14	Macrophage
CCL23	Macrophage
CCL26	Macrophage
CD300LB	Macrophage
CNR1	Macrophage
CNR2	Macrophage
EIF1	Macrophage
EIF4A1	Macrophage
FPR1	Macrophage
FPR2	Macrophage
FRAT2	Macrophage
GPR27	Macrophage
GPR77	Macrophage
RNASE2	Macrophage
MS4A2	Macrophage
BASP1	Macrophage
IGSF6	Macrophage
HK3	Macrophage
VNN1	Macrophage
FES	Macrophage
NPL	Macrophage
FZD2	Macrophage
FAM198B	Macrophage
HNMT	Macrophage
SLC15A3	Macrophage
CD4	Macrophage
TXNDC3	Macrophage
FRMD4A	Macrophage
CRYBB1	Macrophage
HRH1	Macrophage
WNT5B	Macrophage
ADAMTS3	Mast cell
CPA3	Mast cell
CMA1	Mast cell
CTSG	Mast cell
ARHGAP15	Mast cell
CPM	Mast cell
FCN1	Mast cell
FTL	Mast cell
HSPA6	Mast cell
ITGA9	Mast cell
RNASE3	Mast cell
S100A4	Mast cell
SIGLEC8	Mast cell
SLC6A4	Mast cell
PTGS2	Mast cell
EGR3	Mast cell
PILRA	Mast cell
CCR2	MDSC
CD14	MDSC
CD2	MDSC
CD86	MDSC
CXCR4	MDSC
FCGR2A	MDSC
FCGR2B	MDSC
FCGR3A	MDSC
FERMT3	MDSC
GPSM3	MDSC
IL18BP	MDSC
IL4R	MDSC
ITGAL	MDSC
ITGAM	MDSC
PARVG	MDSC
PSAP	MDSC
PTGER2	MDSC
PTGES2	MDSC
S100A8	MDSC
S100A9	MDSC
ASGR2	Monocyte
CFP	Monocyte
ASGR1	Monocyte
CD1D	Monocyte
UPK3A	Monocyte
ACTG1	Monocyte
ANXA5	Monocyte
ATP6V1B2	Monocyte
CFL1	Monocyte
DAZAP2	Monocyte
CTBS	Monocyte
EMR4P	Monocyte
HIVEP2	Monocyte
MARCKSL1	Monocyte
MBP	Monocyte
MMP15	Monocyte
PNPLA6	Monocyte
TMBIM6	Monocyte
PQBP1	Monocyte
TEX264	Monocyte
IKZF1	Monocyte
AKT3	Natural killer cell
AXL	Natural killer cell
BST2	Natural killer cell
CDH2	Natural killer cell
CRTAM	Natural killer cell
CSF2RA	Natural killer cell
CTSZ	Natural killer cell
CXCL1	Natural killer cell
CYTH1	Natural killer cell
DAXX	Natural killer cell
DGKH	Natural killer cell
DLL4	Natural killer cell
DPYD	Natural killer cell
ERBB3	Natural killer cell
F11R	Natural killer cell
FAM27A	Natural killer cell
FAM49A	Natural killer cell
FASLG	Natural killer cell
FCGR1A	Natural killer cell
FN1	Natural killer cell
FSTL1	Natural killer cell
FUCA1	Natural killer cell
GBP3	Natural killer cell
GLS2	Natural killer cell
GRB2	Natural killer cell
LST1	Natural killer cell
BCL2	Natural killer cell
CDC5L	Natural killer cell
FGF18	Natural killer cell
FUT5	Natural killer cell
FZR1	Natural killer cell
GAGE2	Natural killer cell
IGFBP5	Natural killer cell
KANK2	Natural killer cell
LDB3	Natural killer cell
BTN2A2	Natural killer T cell
CD101	Natural killer T cell
CD109	Natural killer T cell
CNPY3	Natural killer T cell
CNPY4	Natural killer T cell
CREB1	Natural killer T cell
CRTC2	Natural killer T cell
CRTC3	Natural killer T cell
CSF2	Natural killer T cell
KLRC1	Natural killer T cell
FUT4	Natural killer T cell
ICAM2	Natural killer T cell
IL32	Natural killer T cell
LAMP2	Natural killer T cell
LILRB5	Natural killer T cell
KLRG1	Natural killer T cell
HSPA4	Natural killer T cell
HSPB6	Natural killer T cell
ISM2	Natural killer T cell
ITIH2	Natural killer T cell
KDM4C	Natural killer T cell
KIR2DS4	Natural killer T cell
KIRREL3	Natural killer T cell
SDCBP	Natural killer T cell
NFATC2IP	Natural killer T cell
MICB	Natural killer T cell
KIR2DL1	Natural killer T cell
KIR2DL3	Natural killer T cell
KIR3DL1	Natural killer T cell
KIR3DL2	Natural killer T cell
NCR1	Natural killer T cell
FOSL1	Natural killer T cell
TSLP	Natural killer T cell
SLC7A7	Natural killer T cell
SPP1	Natural killer T cell
TREM2	Natural killer T cell
UBASH3A	Natural killer T cell
YBX2	Natural killer T cell
CCDC88A	Natural killer T cell
CLEC1A	Natural killer T cell
THBD	Natural killer T cell
PDPN	Natural killer T cell
VCAM1	Natural killer T cell
EMR1	Natural killer T cell
CREB5	Neutrophil
CDA	Neutrophil
CHST15	Neutrophil
S100A12	Neutrophil
APOBEC3A	Neutrophil
CASP5	Neutrophil
MMP25	Neutrophil
HAL	Neutrophil
C1orf183	Neutrophil
FFAR2	Neutrophil
MAK	Neutrophil
CXCR1	Neutrophil
STEAP4	Neutrophil
MGAM	Neutrophil
BTNL8	Neutrophil
CXCR2	Neutrophil
TNFRSF10C	Neutrophil
VNN3	Neutrophil
CBX6	Plasmacytoid dendritic cell
DAB2	Plasmacytoid dendritic cell
DDX17	Plasmacytoid dendritic cell
HIGD1A	Plasmacytoid dendritic cell
IDH3A	Plasmacytoid dendritic cell
IL3RA	Plasmacytoid dendritic cell
MAGED1	Plasmacytoid dendritic cell
NUCB2	Plasmacytoid dendritic cell
OFD1	Plasmacytoid dendritic cell
OGT	Plasmacytoid dendritic cell
PDIA4	Plasmacytoid dendritic cell
SERTAD2	Plasmacytoid dendritic cell
SIRPA	Plasmacytoid dendritic cell
TMED2	Plasmacytoid dendritic cell
ENG	Plasmacytoid dendritic cell
FCAR	Plasmacytoid dendritic cell
IGF1	Plasmacytoid dendritic cell
ITGA2B	Plasmacytoid dendritic cell
GABARAP	Plasmacytoid dendritic cell
GPX1	Plasmacytoid dendritic cell
KRT23	Plasmacytoid dendritic cell
PROK2	Plasmacytoid dendritic cell
RALB	Plasmacytoid dendritic cell
RETNLB	Plasmacytoid dendritic cell
RNF141	Plasmacytoid dendritic cell
SEC14L1	Plasmacytoid dendritic cell
SEPX1	Plasmacytoid dendritic cell
EMP3	Plasmacytoid dendritic cell
CD300LF	Plasmacytoid dendritic cell
ABTB1	Plasmacytoid dendritic cell
KLHL21	Plasmacytoid dendritic cell
PHRF1	Plasmacytoid dendritic cell

## Sheet: Table S3. 
Table S3. Mendelian randomization estimates of the casual relationships between AD and depression
id.exposure	id.outcome	outcome	exposure	method	nSNP	b	se	pval
ieu-b-5067	ebi-a-GCST90013878	Depression|| id:ebi-a-GCST90013878	Alzheimer's disease || id:ieu-b-5067	MR Egger	4	12.0244	5.15666	0.144963
ieu-b-5067	ebi-a-GCST90013878	Depression|| id:ebi-a-GCST90013878	Alzheimer's disease || id:ieu-b-5067	Weighted median	4	8.03209	3.6723	0.0287273
ieu-b-5067	ebi-a-GCST90013878	Depression|| id:ebi-a-GCST90013878	Alzheimer's disease || id:ieu-b-5067	Inverse variance weighted	4	7.49096	3.42611	0.0287839
ieu-b-5067	ebi-a-GCST90013878	Depression|| id:ebi-a-GCST90013878	Alzheimer's disease || id:ieu-b-5067	Simple mode	4	8.87021	7.97696	0.34724
ieu-b-5067	ebi-a-GCST90013878	Depression|| id:ebi-a-GCST90013878	Alzheimer's disease || id:ieu-b-5067	Weighted mode	4	8.54623	3.4836	0.0914127

## Sheet: Table S4. 
Table S4. Mendelian randomization estimates of the casual relationships between AD and depression
id.exposure	id.outcome	outcome	exposure	method	nsnp	b	se	pval
ieu-b-5067	ebi-a-GCST90038650	Depression || id:ebi-a-GCST90038650	Alzheimer's disease || id:ieu-b-5067	MR Egger	3	0.569849	0.328105	0.33258
ieu-b-5067	ebi-a-GCST90038650	Depression || id:ebi-a-GCST90038650	Alzheimer's disease || id:ieu-b-5067	Weighted median	3	0.481593	0.181857	0.00809207
ieu-b-5067	ebi-a-GCST90038650	Depression || id:ebi-a-GCST90038650	Alzheimer's disease || id:ieu-b-5067	Inverse variance weighted	3	0.455642	0.181823	0.0122119
ieu-b-5067	ebi-a-GCST90038650	Depression || id:ebi-a-GCST90038650	Alzheimer's disease || id:ieu-b-5067	Simple mode	3	0.704453	0.337821	0.172377
ieu-b-5067	ebi-a-GCST90038650	Depression || id:ebi-a-GCST90038650	Alzheimer's disease || id:ieu-b-5067	Weighted mode	3	0.488777	0.183262	0.116516

## Sheet: Table S5.
Table S5. The yellow module contains genes
Gene Symbol
SYP
VAMP2
STX1A
SLC16A9
HPCA
NRGN
CKMT1A
CALY
SST
PDGFRB
CPLX1
SYTL4
AKR1C3
TUBB3
VCAN
TNFRSF1B
CGNL1
MICAL2
CEND1
CKMT1B
HES6
DDX24
AP3B2
SLC6A17
SYNGR3
RHBDF1
CBS
CAMK1G
SLC15A3
LOC284988
DNM1
LPP
GPER
CHRM1
RAB31
PHGDH
HEYL
THY1
PRRT1
MYO10
LIN7B
PDE1B
LINGO1
KLC1
PAPOLA
YES1
HSPB8
FAT1
CTDSP2
CORO6
LOC652377
CYGB
MAST3
NDUFV1
LOC340529
CNTNAP1
GPI
LOC652900
ARF3
TUBB2C
ARHGEF6
EPB49
PNMAL2
C6ORF192
VSTM2L
LOC730994
NCDN
SCAMP5
IL17D
USP11
LPHN1
NOS3
SNCB
EVI1
SOX13
ICAM5
NPTXR
TERF2IP
GPRIN1
PTAR1
CHST1
PPP2R1A
NECAP2
GAL3ST4
RUNDC3A
TMEM47
ZC3H12B
LOC647251
C16ORF45
NFKB1
FOXO1
HSP90AB1
ANKRD57
FAIM2
CHCHD6
RHBDD2
ARF5
PKNOX2
TP53INP1
PI4KAP1
PPME1
SIN3B
DYNC1H1
GDI1
SLC6A7
NPM2
ITGA10
MIF
CYP2C8
COPG
SNHG6
RNMT
RBM17
WBP5
CLTB
EFHD2
FGR
PHB
ARAP3
GIMAP8
AP2S1
SYN1
CORO2B
FLJ37644
OGDHL
APBA2
FYCO1
LOC100132856
CDK5
LAMC1
MEG3
ACBD7
EHD3
MFNG
GMFG
MPP1
AHNAK
SPTAN1
UNC5A
IDH3A
C19ORF30
LOC387856
ITGB5
PRKD1
LOC647000
PIN1
F8A1
POP7
LETMD1
FOXD1
PDXP
PISD
YJEFN3
TOLLIP
CXCL16
LBA1
CELSR2
SAP30L
ZC3H12C
GNAO1
WBP2
PAK6
PARP14
LOC644914
PEX14
GIMAP1
CAMK2B
DHPS
PIGZ
PDE2A
KIF17
RNF112
SSBP3
TUBA1B
SPG20
FAM127A
DAB2
LPCAT4
ABHD14A
FAM5B
NT5DC3
HBP1
LOC650003
DISP1
NOMO1
AIDA
ATP6V0B
UIMC1
CBARA1
LOC552889
EXTL1
PRKAR1B
CPNE9
ENAH
ACSS3
TUBG2
NGFRAP1
ENTPD6
RNF41
CHRD
DYNLRB1
NOC3L
PNKD
RELL2
EMILIN2
CLSTN1
CPNE5
GSS
EPB41L1
PCDH7
RAI1
DOC2A
GCC1
MIF4GD
CFL1
YPEL1
BAIAP3
PTPN11
LOC100128100
TPPP
ATP6V1F
PTK2B
FARSA
EMX1
MIS12
HYOU1
TMEM9B
ATP6V0C
C1QTNF4
PCM1
ZNF480
LOC644596
OTUB1
RHBDD1
TUSC2
C12ORF35
LOC729580
BYSL
NUDT15
C19ORF62
AP1G2
CABP1
RNPS1
CLEC4G
GXYLT1
SNAP23
DISP2
ENDOG
PPP4R1
BAT2L
CCDC55
SEPHS1
MUTED
C2CD2L
ZNF532
GRB2
POLA1
RPS16
TRPS1
STAG1
MBOAT2
SLTM
B9D1
NEUROD2
ZNF816A
GNB3
SS18
CBLN3
EMID2
BCL2
GLT1D1
CRH
WNK2
LOC651816
C7ORF43
TGIF2
ANTXR1
C7ORF49
ABCF3
CORT
TUBG1
LOC345630
SDHAF1
ACOT8
KTI12
TNFRSF10B
ADARB1
LOC643452
ARF1
PPP2R5D
CAMTA2
MAPT
NSBP1
INPP5J
TRIP11
SFRS2IP
TSPYL2

## Sheet: Table S6.
Table S6. The blue module contains genes
Gene Symbol
LOC339879
ACACB
BEX4
LOC100129681
LOC727908
B3GNT6
TMEM191A
C9ORF130
TAF13
RAXL1
LOC648921
SFMBT2
DLC1
FLJ38717
SC5DL
COX19
LOC643287
LDOC1
PTPLAD2
NUBPL
TMEM137
LOC341457
BST2
LOC100130053
DDX27
CEP27
LOC644250
ALS2CR14
UBXN2A
RAPGEF3
CUEDC1
TMEM106A
LOC100130598
EML3
PRNP
ZNF223
LOC100131718
RPPH1
MXD4
AXUD1
ZNF786
LOC644642
CCDC125
FLJ25363
SYNJ2BP
LOC134997
LOC727948
RUNDC2C
KCNK12
ZCCHC6
LOC642489
LOC440157
TRABD
DTWD2
PPIAL4A
LOC391169
LOC100129828
CENPB
KIAA1467
SDHAP2
XAF1
LOC400446
HERC1
ACTB
KRCC1
EIF2C2
SIPA1
EIF2AK4
PIAS4
SNORD3A
LOC100132532
FLJ46906
FLNC
LOC100128274
LOC642031
ATP6AP2
PLIN5
LOC732007
TMEM156
RNY1
SYAP1
LOC100133019
MLLT6
ZNF738
HHATL
LOC653158
VDAC1
RAB13
TPI1
GLRX
SGIP1
CCDC144B
LOC732450
LLPH
HES4
FBXO41
LOC648509
DKFZP434K191
PIP5K2B
PI4KAP2
RNU4-2
EID2
EVI5
SLC48A1
LOC100134134
LOC653829
LOC100129502
TP53I13
LOC100133692
MAPKAPK3
SEC61A1
ZDHHC8
C1ORF110
ZNF148
LOC100129094
TUBA1A
LOC729120
LOC388532
LOC730060
ZNF462
ASAP3
MGC12760
PIGX
ZSWIM7
TMX3
LOC196752
LRCH4
LOC100128062
LOC401152
LOC100133760
PLK5P
FLJ35390
LOC100133163
ZNF91
LOC730202
SNRPN
FLJ12078
SSPO
LOC731640
CSRNP2
LOC100131096
LOC100132727
NEU4
RPN2
EFEMP2
LOC220686
NBPF8
ACO2
ALPP
LOC100133888
RBM6
C9ORF114
ZHX3
LOC646996
BMP8B
LOC100128460
SETX
CDC2L2
LOC100131541
ABCB7
ZRANB1
CDR2L
SPCS1
PRR14
CLCN7
SLC25A39
LDHA
LOC643882
ECHDC2
TERF2
FAM39E
CSPG4
C12ORF51
LOC100130422
C6ORF170
LIME1
SLC25A34
TSPAN7
PCDHB19P
FBXL16
ATP2A2
MAP3K6
GLO1
RASD1
NR1H3
LOC646786
LOC439953
SNORD3D
C18ORF10
ISCU
LRP3
APOO
LYL1
CDC2L6
STK36
LOC728105
SLC12A9
SMCR5
TXLNA
DNCL1
LOC653505
NCRNA00085
RNF165
WFS1
ARPC3
KRTCAP2
C2ORF69
LOC100129905
LOC286208
ASCC2
TYW3
MTF2
FAM153B
MSL3L1
RPL15
STARD8
UBA7
EHD1
GPX8
PDHB
MGC72104
VGLL4
TSPAN33
ERCC5
UPF3A
LOC650832
CARS
PTPRN2
TSSC4
PGAM4
DPY19L1
TM2D2
RRAGA
C6ORF225
PPP1R16A
SNHG9
PGAM1
ZNF787
ATP5B
COL16A1
C3ORF51
POU2F1
FBXW4
SLC27A3
C16ORF48
LOC729389
TCEAL7
NAPRT1
LSM11
MBTD1
SCNN1D
THOC2
LOC642033
DNER
ATP13A1
FLJ44124
RRBP1
SLC24A6
CHST12
CSF2RA
PTDSS1
C7ORF27
WWC1
APP
NEK6
LOC643011
NCRNA00092
ARAP2
ZNF860
LOC642678
PIGQ
STAG3L2
MIDN
CCND3
STAG3L3
LOC92017
C18ORF45
LOC647834
PIGU
FAM53C
FAM38B
HERC6
PPM1F
TTC19
LEP
LOC100133939
NENF
PICK1
FLJ22795
WHAMM
ZNF672
CD68
SPC24
C5ORF22
LOC442727
MGC42630
RAD54L2
CNNM3
CHP
IL4R
GSK3B
LOC100132774
SPNS1
MFSD10
TMEM150A
BRSK2
TMEM79
JARID1A
C20ORF27
ZCWPW1
TNFSF14
ABHD8
RAB11FIP3
BRD2
ZSCAN18
CSNK1G2
NGRN
MRPS16
HIRIP3
GNAQ
AK1
MIR2116
TMEM66
SORL1
LOC646197
SHPK
C9ORF37
LOC390424
SLC29A4
RNF19B
LOC284023
C21ORF2
PLEKHO1
THBS3
LOC729317
PHKA2
LOC100134159
TIMM23
FAM40B
KAT2A
LOC100130353
JAKMIP3
RNF213
ZNF773
LOC100130919
LOC100129201
COX5A
ZBTB46
LOC283267
TUBB
ANAPC13
LOC100128888
ACPL2
ANKRD35
FKSG30
TSPAN9
LHFP
APEX1
BAT2D1
CD82
ZDHHC1
C9ORF102
P2RX6
SLC25A19
P2RY11
PLEKHH3
LEMD2
ATXN3
LCAT
MST1
PLA2G2D
RPL13L
LOC100131277
LOC728537
GLTSCR1
MDH2
DCBLD1
PAQR4
CLOCK
KLKB1
ACCS
TNFAIP8L1
KIAA1731
BHLHB2
LOC399942
PCYOX1
TOR1A
ANKDD1A
API5
C21ORF131
TTC14
EIF2B5
C8ORF37
TRPM4
CAPRIN2
MRPL52
DHFRL1
LOC554203
SH3GL1
LOC341315
TMEM91
NANOS3
TMEM175
PRDX2
IFT74
LOC286157
FRMD8
COX6B1
RBM12B
FANCE
GALNT3
ETV6
C19ORF66
LZIC
ZNF653
C19ORF56
PSMA5
FLJ34047
LOC729764
FTO
NOP14
CIB2
CALM2
TSPAN31
PFDN1
LOC729378
NT5C
CEP290
LOC654260
ZNF557
NRD1
FAM80B
LAT1-3TM
SORT1
EIF4H
ATP5H
PLA2G4B
MRLC2
TP53BP1
DENND4C
ZNF486
AMT
FLJ25404
REEP2
ATOX1
GPM6B
FAM108C1
ZC3H3
PCDHB9
SERBP1
ZBTB8A
FLJ10374
NOS1AP
GGA2
LOC387693
PIK3R2
CETN3
SNAPC1
C9ORF64
JDP2
EHD2
CECR7
GMEB2
LMNB2
LOC100131452
BOP1
LOC100133277
FAM104B
SF3A3
ATPBD1B
HADHA
SECISBP2L
TMED1
LOC646808
PDCD4
RP9
LRRC14
LOC728310
GRAMD1A
FKBP1A
FLJ40722
LOC391811
NDUFV2
C13ORF31
JAG1
ZNF296
LOC401321
TCEA1
ESRRAP2
DSEL
METAP1
CXORF45
FUK
CDKN2AIP
ZNF767
C20ORF20
LOC654350
LOC728324
AKR1B1
NUCB2
CLK3
GPT
CAMK2G
QPCT
DCLRE1C
SUCLG1
CDC42BPA
DNHL1
BBS1
LOC92755
LOC644937
LOC401622
ZNF771
TUG1
B4GALT4
C1ORF69
TMEM115
LOC728518
SNCAIP
C20ORF3
LARP4
TRMT1
LOC728653
PODN
TIMM22
SDCCAG8
RAB3GAP2
MYST1
CCDC93
DRG1
CEP164
IGF2BP2
QARS
TPCN2
SDHA
PEG10
SNURF
ANKRD18A
PSMC3
DDT
COX6A1
MAP9
LSM14A
RNF115
VPS37D
LEPREL1
LOC728953
ASB1
ACTR1A
BBS4
ARF4
LOC441268
BRPF1
KDSR
PTPRU
TMEM106C
SNRPB
CYB5D2
LOC100132740
PABPC1L
LOC645466
TSPAN3
BAGE5
ZBTB42
PRSS42
ZSWIM1
ATG12
ZBTB45
POLR2H
ZNF511
LOC729992
NCRNA00095
SDHAF2
TM9SF4
LOC339352
IRF1
FICD
SUPT4H1
OSBP2
CIAO1
CSAD
SLC30A7
ARID4B
RDH5
LOC100130138
POU6F1
CCDC130
NDUFA11
FOXJ2
CYTSA
RAX2
LOC100133129
LOC401115
MAN1C1
LOC387753
SNORD104
LASP1
FAM50B
ARCN1
DPYSL2
R3HCC1
DKFZP779B1634
TTC17
ZMYND15
TMEM163
ZNF763
SRPR
KIAA1683
FLJ10088
PJA1
ZNF175
TNIP1
PDCD2L
PFKFB4
MLXIPL
ZFP14
CDKL3
PNPT1
HMGB1L1
ARL2
LOC100131526
LOC728791
IMP3
GLG1
LOC654191
KPNA1
LOC100132942
GMCL1
NAT9
EIF4G3
C7ORF38
TSPAN17
CREG1
AIG1
MECP2
C6ORF47
PBX2
TUSC1
PSMC4
CYB5R2
DHRS1
SGK3
HABP4
LOC643466
DIO3OS
SEMA4C
ZNF652
C12ORF11
LOC441066
C20ORF24
PPP1R11
FGD3
LOC731605
ZNF777
LOC730432
MRPS27
LOC440337
ZNF526
FLJ13305
MRPS21
PBX1
COPB2
ZBTB43
LIMS2
TRMT112
VEZT
LOC163233
ATF5
TMEM74
ZNF213
GNL3L
SETDB2
SRF
RSPRY1
ITGA8
FBL
TGFBRAP1
METTL2B
INTS9
ALDOA
RASAL3
TXNDC16
RINL
PPP2R2A
SLC30A4
KIF1B
ZNF562
TNPO3
ITFG2
CES2
LOC729348
YTHDC2
C7ORF54
FKBP11
APLP2
RNPEP
LOC730173
YEATS2
FCHSD2
LOC727826
LRTOMT
ARHGAP17
LOC388621
CEBPZ
KIDINS220
PPARBP
WDR23
AHCY
MEPCE
FNBP4
C14ORF102
AK2P2
SMARCA5
LOC390671
POMGNT1
ADAM22
GCN1L1
PPP4C
LOC92659
HECTD3
CDK5RAP2
LIN52
PROM2
BOLA3
KLHL8
LIMCH1
C18ORF51
UTX
ARHGEF18
LOC441455
HSCB
NEURL
TAPT1
LOC100130168
USP47
LAS1L
RBMX
UQCC
LOC100130557
LOC646916
ARPC1A
NEU1
LRPAP1
DDX47
ADAM17
STK32B
DCUN1D3
NBEAL2
C1ORF57
ZNF212
HNRNPK
LOC91431
DENR
COPS8
SCAPER
FBXL11
LOC654121
LOC728485
VPS45
FLJ45256
PAOX
ABHD6
NCOA6
LOC402221
RAD51
GNL1
RALBP1
NEK8
NTM
C3ORF37
LOC645431
IGBP1
GPIHBP1
PSMB2
LOC100134361
LOC647691
GNAZ
WASH1
PDSS2
DVL3
LOC202781
PAQR7
TRIM59
SUZ12
KIAA0492
PON3
CKAP5
PITRM1
RPF2
XYLT2
ZBTB48
C1ORF218
EIF1
LOC100130952
DTX1
C14ORF80
NXNL1
LOC644762
CRYGS
ZDHHC8P
TMEM180
LOC25845
ATP2B4
MCART1
LOC729209
IGDCC3
CDC16
MICB
RING1
LOC729142
ZNF490
KCTD7
NFKBIE
LOC100128771
C5ORF39
LOC728431
CCDC77
RPS6KB2
SART1
LOC100132979
EIF2S3
METT10D
SURF6
PCSK5
FEM1A
ISG20L2
IQCC
SNORA14A
C15ORF24
LOC646358
IPO9
FNTB
SNORD99
BIRC3
POM121C
ATXN2
NDST2
NAV1
FAM133B
LOC100131767
SLC46A3
ZNF93
GOLGA2
MED4
MTMR12
SMCR7L
NOP56
MUL1
FANCG
LGMN
C1ORF50
PTP4A2
IL10
CIRH1A
DGAT1
CREBL1
PI4KB
LOC440731
ZNF669
HEATR6
LOC643384
ATXN10
ARHGAP10
LOC653852
SNX29
DGCR11
BRMS1
ZMIZ2
SPOP
ERMP1
NHP2
CLRN1
LOC647634
LOC642909
PPA2
BBC3
TMEM189
PLCD4
ARMC1
ITM2B
PHF23
ZNF783
MMS19L
LOC650157
TATDN2
LPAR4
CD84
FRAG1
ZNF234
PRRG2
HCFC1
TIGD5
ZNF160
RNF168
SCARB2
ZDHHC9
ZFP90
MORG1
PSMG2
LOC100129064
LOC442041
RBM5
SC65
C6ORF204
COG2
TFAM
ZNF615
PXDN
MMS19
BAT5
RNF216
LOC651711
FANCB
TARS2
LOC100131866
TGOLN2
FLJ90757
CPEB3
LOC100132444
RRAGC
KCNMA1
PGRMC2
GNA15
LOC641825
KIAA0649
HEPH
LOC100134266
LOC732134
PPFIBP1
LRRC37A
MTRF1L
LOC100129518
PEX5
LOC100128353
TXN2
CDC20
KIAA1310
ADH4
PXN
RRP8
SLC6A16
B4GALT3
CCDC12
LOC730704
COL18A1
LOC646861
LONP2
SIGLEC6
LOC646675
ZNF320
TPM3
LOC650239
FLJ37396
CRCP
POLG
KCNQ1OT1
LOC653489
MTP18
AGBL4
SNORA12
MAEA
LOC646936
C17ORF85
POTEF
RIMS1
AZI1
LOC400174
ILF2
DDX19A
KCNK3
UCHL5IP
MRPL24
TRPT1
ANKRD38
LOC652672
FLJ31568
ASTN1
CEP70
LOC642035
LOC100133185
GPC2
HSD17B1
FAM59A
LOC100129608
LOC401002
LOC151162
DLST
WNT3
SLC25A10
SLC25A20
LRRC56
KCNIP1
SCUBE2
PSD4
PRKAG1
ARHGEF10L
EIF3I
DTNBP1
TXNDC14
CCDC137
EIF2B1
BCAS4
POLA2
PPP2R3A
COASY
ADIPOR1
RGL3
CUGBP1
N4BP2
RANBP10
EXOSC5
VAV2
FYTTD1
CROT
FBXW9
INO80D
DOPEY2
ST6GAL1
MAGEL2
AHR
ITGB8
LOC651096
EIF3E
SFRS17A
LOC401233
SNORA80
LOC285074
SLC26A6
DHX37
FAM53A
MTIF3
NINL
PCDH21
CDK10
HSPBAP1
LOC653066
ZNF766
ARHGEF16
SEC13
NUP43
LOC100129522
DEM1
ACCN2
PLXND1
LOC442075
YAF2
GEMIN8
VHL
ERGIC1
LOC100134304
SH3RF3
LOC100132705
AKR1A1
WWOX
HMGCL
NR2C2AP
LOC100128196
LILRB1
LOC100132167
MED9
ZNF525
ZNF606
C11ORF1
LOC648226
LOC728698
RLBP1L1
LOC642367
LOC645321
C9ORF6
MYH3
PATE2
PSPC1
ZNF317
LOC651017
LOC644330
DEF6
LOC572558
LOC644852
PIN1L
LOC641705
LOC100132213
UBC
FBXO7
LOC646547
LOC401623
FLJ35258
PAK1IP1
ABL1
AURKAIP1
LRRC8D
MGC16121
NOMO3
CANT1
C11ORF31
HEATR2
ZNF845
ACYP2
RPS6KA1
LOC645018
KIAA0194
LOC100129566
C18ORF1
ZNF287
FTSJD2
GAS2L3
PIK3CD
ADRBK1
FZR1
LOC100130367
LOC643453
AKIRIN1
LOC653524
POLR1B
CAP1
ATG10
TRAF3IP1
PDE9A
C21ORF55
SSRP1
IKZF4
PRICKLE4
CCT5
RASSF6
LOC729273
FAM44A
DAP3
LOC644391
MTMR11
SPAG16
CARKD
LETM1
NASP
PCSK4
SEZ6L
SYDE2
ALKBH8
PLEKHA9
SOX12
SAP130
LOC645314
FAHD2A
UGCGL1
UTP23
NACA
LOC642082
ZNF286A
GNPNAT1
ZNF563
ZNF689
MTERF
ABHD1
H2AFY
C18ORF58
LOC100129158
LOC100133795
SNHG10
C16ORF89
LOC641978
AP3S2
CSNK2A1
FBXO27
GABARAP
NPR2
LOC652388
METTL4
CUTA
TBL2
LOC641972
U2AF1
FOSL2
LOC728640
EDG4
AMOTL2
HYAL1
SIL1
SLC19A2
ZNF20
AMACR
LOC100133233
TRPM2
LOC100133008
EHHADH
LOC644284
KLF11
LOC648907
MBTPS1
FLJ33630
CPSF4
CCL5
ADCY7
ZCCHC11
IL18
LOC646214
DKC1
UCP3
NSUN5
JAGN1
LOC728188
VSIG8
WBP11
C9ORF90
NEK11
DAPP1
MYO18A
CARD11
PHF13
N-PAC
KIAA1328
SFRS9
CCDC28B
FTSJ1
LOC401076
LOC646278
MRPL49
KCNN1
LOC100128781
ELMO2
ZNF35
KIAA1285
MAGED1
PSTK
LOC143543
LOC441737
PDXDC2
SNRNP40
FAM164C
LOC729603
SNRPC
SNRNP35
CECR4
ADRA2B
ZNF322A
DYRK2
NBPF14
LOC100134587
SMARCAL1
LIG3
ENO3
XPO5
ETAA1
LOC283874
LOC641806
LOC647082
CLCNKA
CCDC101
SCP2
HIT-40
DHRS13
URB1
CTRL
LOC648732
LOC653421
NPFF
LOC646123
PSMD3
LOC644101
MMP23B
RNF4
LOC643534
TACC1
RABGAP1L
LOC646100
TMEM207
LOC100130764
MGC48637
WDR79
MEX3A
LOC645963
DYX1C1
IL18BP
LOC100130561
C1ORF26

## Sheet: Table S7.
Table S7. 84 interaction genes from the WGCNA identified AD related genes and depression DEGs
interaction genes
SYP
NRGN
AKR1C3
VCAN
MICAL2
CBS
MYO10
ICAM5
HSP90AB1
FAIM2
LAMC1
MPP1
ITGB5
TOLLIP
CXCL16
ACSS3
EMILIN2
PTK2B
PPP4R1
C2CD2L
ZNF532
RPS16
MBOAT2
INPP5J
TRIP11
DDX27
PIAS4
RAB13
SPCS1
ECHDC2
LRP3
RPL15
STARD8
APP
TTC19
CNNM3
PAQR4
CLOCK
TRPM4
NANOS3
ZNF557
SORT1
PIK3R2
JDP2
DSEL
DCLRE1C
LARP4
SNURF
RNF115
BBS4
TMEM106C
PFKFB4
MLXIPL
AIG1
SETDB2
ITFG2
FCHSD2
KLHL8
STK32B
NCOA6
RPF2
CRYGS
MICB
IPO9
IL10
ZNF669
TIGD5
ZFP90
TFAM
ZNF615
MTRF1L
PXN
KCNK3
HSPBAP1
NUP43
ERGIC1
PAK1IP1
NASP
ZNF286A
FBXO27
TRPM2
MRPL49
SNRNP40
RABGAP1L

## Sheet: Table S8.
Table S8. Candidate biomarkers identified by four machine learning algorithms
Random Forest	Random Forest|GMM	Lasso|Random Forest|GMM	Lasso|SVM-RFE|GMM	Lasso|Random Forest|SVM-RFE|GMM
IL10	RPL15	HSP90AB1	APP	ITGB5
			MRPL49	PTK2B
				RPF2
				RPS16
				SPCS1
